# Supplementary material for: Physiological responses of the abalone Haliotis discus hannai to daily and seasonal temperature variations
Source: Sci Rep. 2019 May 29;9:8019. doi: 10.1038/s41598-019-44526-3 (PMC6541628; doi:10.1038/s41598-019-44526-3)
Supplement: Supplementary file 2 — Supplementary Table S1 [file 41598_2019_44526_MOESM2_ESM.xlsx]

## Sheet: Sheet1
Table S1. List of total proteins identified and quantified by LC-MS/MS analyses using an 8-plex iTRAQ approach.
Accession	Sequence ID	Protein description	E value	Coverage	Score	# Unique Peptides	# Peptides	# PSMs	114/113 (R1)	115/113 (R1)	116/113 (R1)	117/113 (R1)	118/113 (R1)	119/113 (R1)	121/113 (R1)	114/113 (R2)	115/113 (R2)	116/113 (R2)	117/113 (R2)	118/113 (R2)	119/113 (R2)	121/113 (R2)	114/113 (R3)	115/113 (R3)	116/113 (R3)	117/113 (R3)	118/113 (R3)	119/113 (R3)	121/113 (R3)	114/113 (Avg)	115/113 (Avg)	116/113 (Avg)	117/113 (Avg)	118/113 ((Avg)	119/113 (Avg)	121/113 (Avg)
HDSC00791CG00060	O96064.1	Paramyosin	0	37.38	1279.21	35	35	325	1.44135	0.947421	1.18207	1.36254	1.27791	1.11352	1.33737	1.43436	0.980729	1.13717	1.31169	1.25218	1.08345	1.34898	1.41363	0.972198	1.12902	1.35676	1.26026	1.10911	1.29682	1.42978	0.966783	1.14942	1.34366	1.26345	1.10203	1.32772
HDSC01933CG00010	P53486.1	Actin, cytoplasmic 3	1.7e-139	54.69	955.211	7	17	243	1.08709	0.898022	1.03374	1.01517	1.02156	1.03861	1.26657	1.11519	0.942852	1.0438	0.989203	1.03805	1.04066	1.26865	1.07908	0.917291	0.965699	1.00162	1	0.993736	1.26914	1.09379	0.919388	1.01441	1.002	1.01987	1.02433	1.26812
HDSC01173CG00020	P0DM41.1	Actin-1	0	42.51	890.524	13	24	240	1.11748	0.878317	1.02238	0.969743	0.976545	1.05078	1.17814	1.11662	0.98761	1.04145	0.988816	1.02691	1.0878	1.23669	1.11246	0.967271	1.06669	0.988393	1.02464	1.14324	1.23375	1.11552	0.944399	1.04351	0.982317	1.00936	1.09394	1.21619
HDSC03221CG00030	Q9GP32.1	Fructose-bisphosphate aldolase	0	63.09	362.45	21	21	91	1.1705	0.917724	0.924915	1.02454	1.02558	0.963177	1.13306	1.14289	0.932827	0.917999	0.985123	0.984096	0.913043	0.938253	1.12986	0.971382	0.904903	1.02713	0.989543	0.926189	1.06937	1.14775	0.940644	0.915939	1.01226	0.999738	0.934136	1.04689
HDSC02744CG00020	P51544.1	Arginine kinase	0	71.55	307.301	23	28	83	1.13538	0.822826	1.00264	1.04843	1.03906	1.00667	1.06943	1.1298	0.836512	0.98711	1.04298	1.02621	0.967794	0.906523	1.12546	0.86977	1.01838	1.06229	1.05639	1.04153	0.982595	1.13021	0.843036	1.00271	1.05123	1.04055	1.00533	0.986184
HDSC02905CG00040	P24733.1	Myosin heavy chain, striated muscle	0	32.23	301.912	30	30	72	1.47205	1.0843	1.63266	1.70937	1.43315	1.23959	1.24714	1.40265	1.10546	1.42088	1.59474	1.27358	1.09543	1.16262	1.45176	1.0729	1.45986	1.57772	1.38522	1.14577	1.19912	1.44215	1.08755	1.50447	1.62728	1.36398	1.16026	1.20296
HDSC02409CG00090	P11833.1	Tubulin beta chain	0	35.08	230.018	9	15	66	1.14415	1.04076	1.43116	1.15977	1.11892	1.16422	1.20056	1.05224	1.03378	1.17901	1.06439	0.902694	1.04813	0.940172	1.1225	1.28095	1.25235	1.1515	1.11261	1.02554	0.962123	1.10629	1.1185	1.28751	1.12522	1.04474	1.0793	1.03429
HDSC03022CG00020	P24733.1	Myosin heavy chain, striated muscle	1.22e-70	64.29	215.6	12	12	50	1.36849	1.05398	1.26489	1.30384	1.30925	1.22373	1.15316	1.45116	1.04311	1.29025	1.32521	1.37526	1.21515	1.11073	1.38369	1.05459	1.23476	1.28029	1.2845	1.17847	1.13823	1.40111	1.05056	1.2633	1.30311	1.323	1.20578	1.13404
HDSC00829CG00020	P00829.2	ATP synthase subunit beta, mitochondrial	0	28.71	183.52	15	15	50	0.922311	0.897117	0.931521	0.950798	0.980597	0.950607	1.06938	0.92617	0.906337	0.92573	0.968595	0.994228	0.955288	0.976331	0.921795	0.867383	0.873262	0.950043	0.961906	0.966764	0.976601	0.923425	0.890279	0.910171	0.956479	0.97891	0.957553	1.00744
HDSC01193CG00020	Q96UF2.1	Glyceraldehyde-3-phosphate dehydrogenase 2	2.06e-154	48.52	179.28	13	13	47	1.05144	0.959575	0.885587	0.937348	1.01744	1.031	1.35513	1.05166	0.995152	0.892522	0.950677	0.980848	1.02002	1.34732	1.02706	1.0025	0.870028	0.942344	1.00973	1.05634	1.32145	1.04339	0.985742	0.882713	0.943456	1.00267	1.03579	1.3413
HDSC00114CG00050	P22488.2	Non-neuronal cytoplasmic intermediate filament protein	2e-138	30.17	161.651	15	15	38	0.883296	1.16389	2.32289	1.11831	1.19033	1.04316	0.835343	0.883339	1.2234	2.5897	1.18915	1.18613	1.04157	0.881973	0.945997	1.35072	2.98614	1.28825	1.2448	1.07782	0.830918	0.904211	1.246	2.63291	1.19857	1.20709	1.05418	0.849411
HDSC03946CG00090	Q25379.1	Actin, cytoskeletal 3	9e-102	33.11	150.347	1	4	34	0.79444	1.03101	0.960485	0.925751	0.79373	0.777331	0.727466	1.10129	1.22877	1.10779	1.20961	1.03751	0.866471	1.12701	1.05108	1.21898	1.26855	1.29843	1.07962	1.0795	1.31491	0.982271	1.15958	1.11228	1.1446	0.970286	0.907767	1.05646
HDSC01860CG00060	P68365.1	Tubulin alpha-1C chain	0	28.85	149.681	2	7	39	1.17346	1.26068	1.58477	1.26579	1.11735	0.922955	0.981768	1.04773	1.43269	2.29962	1.59201	1.24275	1.23628	0.842953	1.02074	1.22812	2.00996	1.58008	1.09748	1.00868	0.816763	1.08064	1.30716	1.96478	1.4793	1.15253	1.05597	0.880495
HDSC00029CG00110	Q5R546.1	ATP synthase subunit alpha, mitochondrial	0	27.89	146.478	15	15	39	0.956141	0.852014	0.914119	0.938491	1.01012	0.877162	0.701631	0.973305	0.894003	0.923895	1.01165	0.999065	0.84122	0.830486	0.94895	0.856257	0.906061	0.988297	0.982251	0.844117	0.765006	0.959465	0.867425	0.914692	0.979479	0.997147	0.854166	0.765708
HDSC01220CG00020	P18091.2	Alpha-actinin, sarcomeric	0	24.73	140.202	18	18	41	1.08633	0.940796	1.03952	1.05975	1.02859	0.963396	1.0606	1.06807	0.978196	1.09062	1.01964	1.01245	0.976884	1.08741	1.024	0.943975	1.08802	0.986172	1.04942	0.94946	1.11966	1.05947	0.954323	1.07272	1.02185	1.03015	0.963247	1.08922
HDSC78012CG00010	Q6WV72.3	Histone H4	5.12e-53	67.07	137.757	9	9	47	0.93633	1.15174	1.32308	1.1155	1.05136	0.990678	0.799009	0.846834	1.12941	1.29263	1.05162	0.989003	0.875999	0.787385	0.903248	1.17019	1.34823	1.12037	1.08947	0.960583	0.811614	0.895471	1.15045	1.32132	1.09583	1.04328	0.94242	0.799336
HDSC01586CG00080	Q9U639.1	Heat shock 70 kDa protein cognate 4	0	19.24	120.803	7	11	35	0.978879	0.982502	1.04758	0.98685	1.02389	1.03101	0.984284	0.951073	0.918478	0.974536	0.926425	0.936508	0.909038	0.931442	0.958885	1.05472	0.990143	1.03037	0.975201	0.984138	0.979708	0.962946	0.985233	1.00409	0.981216	0.978534	0.974727	0.965145
HDSC02947CG00020	B0BM40.1	Triosephosphate isomerase	4.12e-132	44.4	118.895	11	11	31	1.1365	0.999885	0.862451	1.02817	0.937159	0.834396	1.22002	1.08228	0.957764	0.810533	0.867257	0.778392	0.740356	1.08977	1.08811	0.966605	0.824542	0.866338	0.801927	0.822854	1.12672	1.1023	0.974751	0.832509	0.920588	0.839159	0.799202	1.1455
HDSC02016CG00060	O02654.1	Enolase	6.4e-131	42.12	112.061	8	8	30	1.03986	0.950461	0.867431	0.942476	0.894129	1.01833	1.14185	0.953407	0.931881	0.847803	0.860789	0.835682	0.877804	1.13814	0.943638	0.874677	0.770647	0.872667	0.837355	0.953431	1.0799	0.978969	0.919006	0.828627	0.891977	0.855722	0.949854	1.11996
HDSC00967CG00050	P24733.1	Myosin heavy chain, striated muscle	0	5.27	98.9675	3	6	35	1.29651	1.16635	1.14935	1.20772	1.0666	1.27522	1.33974	0.951228	0.955782	1.15776	1.13807	1.1391	1.3333	1.16459	1.11	1.08812	1.28652	1.30679	1.2728	1.27512	1.0428	1.11925	1.07008	1.19788	1.21753	1.1595	1.29455	1.18238
HDSC00967CG00040	P24733.1	Myosin heavy chain, striated muscle	0	17.17	93.48	2	5	32	1.00743	1.02307	1.03274	1.06773	1.06587	1.37494	1.38673	1.11955	0.845186	0.954474	1.04559	1.10188	0.983899	1.50495	0.956098	0.761917	0.98045	0.985036	1.04807	0.934196	1.08928	1.02769	0.876723	0.98922	1.03278	1.07194	1.09768	1.32699
HDSC03472CG00020	P98160.4	Basement membrane-specific heparan sulfate proteoglycan core protein	8.9e-87	17.46	82.5065	12	13	23	1.24972	1.21606	1.06578	1.02572	1.11276	1.14416	1.22226	1.30566	1.19055	1.17533	1.12257	1.08728	1.25187	1.47086	1.17148	1.13507	0.998327	1.02344	0.947058	1.04427	1.15312	1.24229	1.18056	1.07981	1.05724	1.04903	1.14677	1.28208
HDSC15569CG00010	P06603.1	Tubulin alpha-1 chain	0	26.46	82.1757	1	5	20	0.973962	1.05389	1.16591	1.04434	1.0287	1.01894	0.652082	1.06239	0.992105	1.16868	1.04381	1.05405	0.968606	0.665045	1.05687	1.01693	1.21571	1.09367	1.08879	1.03186	0.532645	1.03107	1.02097	1.18343	1.06061	1.05718	1.00647	0.61659
HDSC00071CG00250	P11857.1	Tubulin beta chain	4e-127	14.53	81.0875	2	5	24	0.99219	0.940919	1.18636	1.04713	0.953066	0.994323	0.816787	0.826538	0.766693	0.81445	0.865671	0.773861	0.739517	0.929733	0.951011	0.87332	1.01543	0.863322	0.757149	0.926811	0.980451	0.923246	0.86031	1.00542	0.925375	0.828026	0.886884	0.90899
HDSC57248CG00010	P14318.2	Muscle-specific protein 20	1.08e-28	34.03	80.4436	2	3	21	1.11386	0.939869	0.856833	0.910915	0.91915	1.06158	0.711612	1.02079	0.945679	0.978478	1.16717	0.908406	0.846888	0.928396	1.11252	0.90022	1.08521	1.22781	0.976258	0.839516	1.03218	1.08239	0.928589	0.973508	1.10197	0.934605	0.915994	0.890728
HDSC13455CG00010	A2AX52.2	Collagen alpha-4(VI) chain	1.41e-24	25.13	80.2922	4	4	20	1.13039	1.0134	0.815467	0.942594	0.920132	1.20541	0.693316	1.02155	0.973958	0.838866	0.944954	0.884191	1.05748	0.972763	1.02959	1.0229	0.818776	0.944366	0.968254	1.038	0.69992	1.06051	1.00342	0.82437	0.943972	0.924192	1.1003	0.788666
HDSC01304CG00030	P81004.1	Voltage-dependent anion-selective channel protein 2	2.07e-155	30.43	79.9254	9	9	23	0.971229	0.975048	1.0308	0.927397	1.0686	1.12534	1.17174	1.01507	0.969011	1.06881	1.01404	1.06144	1.00899	0.956984	0.952557	0.921324	0.96819	0.907145	1.03588	1.0805	1.04985	0.979619	0.955127	1.0226	0.949526	1.05531	1.07161	1.05953
HDSC01152CG00060	Q05793.1	Basement membrane-specific heparan sulfate proteoglycan core protein	2.44e-169	12.72	79.0287	15	15	21	1.28081	1.15161	1.08534	1.14665	1.08631	1.28361	1.1001	1.23164	1.16038	1.17546	1.1838	1.00608	1.34146	1.00942	1.37702	1.06493	1.22771	1.31132	0.936847	1.44551	1.22589	1.29649	1.12564	1.16283	1.21392	1.00974	1.35686	1.1118
HDSC00454CG00080	P18258.1	Tubulin alpha-1 chain	0	20.82	74.1507	1	4	19	1.1211	1.0905	1.37668	1.09605	1.09165	1.02085	0.594593	1.44409	1.42137	1.79669	1.42121	1.42272	1.28715	1.01617	1.11244	1.17026	1.48163	1.4095	1.32949	1.11055	0.900062	1.22588	1.22738	1.55167	1.30892	1.28129	1.13952	0.836943
HDSC00526CG00040	P14318.2	Muscle-specific protein 20	4.25e-23	49.71	74.1045	6	8	20	1.28674	1.18699	1.30411	1.44365	1.22226	0.828658	0.89272	1.5463	1.27694	1.39592	1.56717	1.27636	0.915873	0.895819	1.51327	1.29237	1.36467	1.42904	1.32859	0.861412	0.75781	1.44877	1.2521	1.3549	1.47995	1.27574	0.868648	0.848783
HDSC00042CG00030	P41827.1	Heat shock protein 70	0	16.75	72.4632	6	10	18	1.14008	0.911999	1.03368	1.0297	1.00809	0.995406	0.875461	1.1569	0.931957	0.971738	0.957427	0.894726	0.968506	1.00827	0.999708	0.909828	0.958073	1.02538	0.963242	0.818581	0.792396	1.0989	0.917928	0.987832	1.00417	0.955351	0.927498	0.892043
HDSC01884CG00030	Q6RWA9.1	Sodium/potassium-transporting ATPase subunit alpha	0	19.84	71.58	12	12	17	0.98248	1.09689	1.17787	1.10032	1.17758	0.991227	1.00488	0.976161	1.03176	1.02157	1.03234	1.00717	0.919916	0.989212	1.04994	1.04353	1.03522	1.0315	0.996812	1.09921	0.938123	1.00286	1.05739	1.07822	1.05472	1.06052	1.00345	0.977404
HDSC16834CG00010	P68365.1	Tubulin alpha-1C chain	0	16	63.5267	1	3	15	1.11157	0.800968	0.99725	0.896314	1.31169	0.91034	0.873382	1.10989	1.00863	1.18454	1.17008	1.30267	1.11654	1.21574	1.25252	0.983959	1.35214	1.24494	1.24512	1.10317	1.00588	1.15799	0.931187	1.17798	1.10378	1.28649	1.04335	1.03167
HDSC05236CG00010	Q90593.1	Endoplasmic reticulum chaperone BiP	0	18.09	58.6004	8	9	18	0.982725	1.03248	0.950518	0.896767	0.953544	1.00006	0.719037	0.931659	0.924071	0.873814	0.879356	0.941552	0.813945	0.724612	0.916561	0.972299	0.98288	0.925504	0.93479	0.899741	0.766389	0.943648	0.976284	0.935737	0.900542	0.943295	0.904581	0.736679
HDSC05424CG00020	P08582.2	Melanotransferrin	1.93e-134	17.64	55.4983	9	9	15	0.845864	1.03295	0.847509	0.778805	0.853747	0.883571	0.788549	0.830153	1.11979	0.825303	0.852622	0.901968	0.934668	0.853862	0.857715	1.22847	0.771453	0.939461	0.893262	0.910993	0.767423	0.844577	1.12707	0.814755	0.856963	0.882992	0.909744	0.803278
HDSC00586CG00030	O61491.1	Flotillin-1	7.31e-170	16.98	50.2362	8	8	15	1.06236	1.00011	1.14595	1.09777	1.06039	1.18737	0.985718	1.03314	1.07294	1.10129	1.05164	1.12233	1.15625	1.07181	1.04234	1.00821	1.04346	0.988172	1.08778	1.16769	1.04885	1.04595	1.02709	1.0969	1.04586	1.09017	1.17044	1.03546
HDSC01117CG00140	P07291.2	Myosin essential light chain, striated adductor muscle	2.69e-37	39.52	50.0046	3	5	20	1.11424	0.868801	0.935773	1.05044	0.985181	1.01408	0.703996	1.06284	0.834371	0.988088	1.11282	1.0511	0.988852	0.640201	1.19729	0.763571	1.06972	1.11169	1.07713	1.07324	0.178246	1.12479	0.822248	0.99786	1.09165	1.03781	1.02539	0.507481
HDSC02107CG00010	O08722.1	Netrin receptor UNC5B	4.69e-28	11.93	48.5441	8	8	15	1.11945	0.894221	1.00126	1.14705	0.938202	1.07758	0.773949	1.06624	0.872051	1.06634	1.07591	1.0751	0.978152	0.889263	1.09586	0.937124	1.07182	1.10566	0.955858	1.08453	0.84424	1.09385	0.901132	1.04647	1.10954	0.98972	1.04676	0.835817
HDSC04337CG00030	Q24400.1	Muscle LIM protein Mlp84B	3.42e-38	35.94	47.0053	4	4	10	1.49502	1.17842	1.79588	1.63236	1.52288	1.07528	1.81155	1.56102	0.978132	1.94411	1.78769	1.63525	1.22912	2.02076	1.58315	1.08013	1.65067	2.22454	1.61183	1.20863	1.74936	1.5464	1.07889	1.79689	1.88153	1.58998	1.17101	1.86055
HDSC00838CG00030	Q24524.1	Protein singed	1.26e-130	19.02	44.1907	8	8	13	0.975339	1.12592	0.978405	0.856285	0.95385	1.13487	0.943514	0.898561	1.12675	0.8531	0.820017	0.937037	0.996457	0.858911	0.895298	1.14382	0.930112	0.824277	0.925682	1.06458	0.916282	0.923066	1.13216	0.920539	0.833526	0.938856	1.0653	0.906235
HDSC01534CG00010	P41387.1	Tubulin beta chain	9.71e-130	14.54	43.1006	1	4	14	0.933406	0.921394	0.785676	0.763798	0.8968	0.888009	1.39492	0.776967	0.692444	0.768109	0.896683	0.988322	0.772602	1.01466	0.840093	0.879135	0.636211	0.650469	0.62455	0.859437	1.00907	0.850155	0.830991	0.729999	0.770316	0.836557	0.840016	1.13955
HDSC00067CG00110	P27080.1	ADP,ATP carrier protein	4e-141	18.69	42.2989	5	5	13	0.958597	1.04316	1.05449	1.05428	0.974857	1.0037	0.951546	0.99883	0.996991	0.983963	1.05457	0.940515	0.934372	0.994967	0.995438	0.945165	0.968346	0.979448	0.887947	1.0072	0.949335	0.984288	0.995106	1.00227	1.02944	0.93444	0.981756	0.965283
HDSC23792CG00010	P21333.4	Filamin-A	7.76e-41	51.05	41.4263	5	5	10	1.11462	1.00414	1.11118	1.18178	1.11622	1.02951	1.16051	1.13239	1.0942	1.16471	1.13973	1.089	1.02031	1.29048	1.17843	1.04607	1.12722	1.1088	1.08937	0.969238	1.30378	1.14181	1.04813	1.13437	1.14344	1.0982	1.00635	1.25159
HDSC00539CG00030	Q94514.2	Cytochrome c oxidase subunit 5A, mitochondrial	3.35e-53	22.63	40.2957	4	4	11	0.846809	1.00227	0.970526	0.936129	0.883902	0.869169	0.869616	0.975439	1.0944	0.936174	0.943744	1.04713	0.983668	0.944664	0.952298	0.994593	0.854197	0.991794	0.980799	0.919671	0.892873	0.924849	1.03042	0.920299	0.957222	0.970612	0.92417	0.902384
HDSC67339CG00010	P24733.1	Myosin heavy chain, striated muscle	7.21e-36	47.62	38.9671	8	8	10	0.984012	0.807465	1.17873	1.13255	1.1181	1.11823	0.767519	1.0137	0.878715	1.09638	1.27845	1.18347	1.1234	0.935353	1.01597	0.937077	1.18792	1.1318	1.30243	1.16517	1.08261	1.00456	0.874419	1.15435	1.18094	1.20134	1.1356	0.928492
HDSC03532CG00100	P54985.1	Peptidyl-prolyl cis-trans isomerase	1.79e-82	22.1	38.8108	4	5	14	0.956024	1.0671	0.829842	0.935305	0.969188	0.999943	0.974752	0.917389	1.15283	0.941785	0.918985	1.06125	1.13259	0.958722	0.915484	1.20777	0.91883	0.969716	1.12751	1.22556	1.14897	0.929632	1.14256	0.896819	0.941335	1.05265	1.11936	1.02748
HDSC03664CG00010	B3QVL0.1	2,3-bisphosphoglycerate-dependent phosphoglycerate mutase	1.53e-118	10.14	37.9605	2	2	11	1.17627	1.04768	1.07877	1.14211	1.02292	0.976297	1.62069	1.09751	0.928793	0.903474	0.964674	0.907937	0.749348	1.26797	1.12153	1.11971	1.00289	0.968052	1.02836	0.927489	1.28408	1.13177	1.03206	0.995042	1.02495	0.986407	0.884378	1.39091
HDSC00324CG00210	P16617.2	Phosphoglycerate kinase 1	0	12.74	37.5643	5	5	12	0.968855	0.832935	0.834474	0.940131	0.911868	0.923179	0.928996	0.958999	0.866434	0.917628	0.927749	0.962441	0.913496	0.873831	0.924838	0.913057	0.832641	0.814723	0.923359	0.971737	0.903865	0.950897	0.870808	0.861581	0.894201	0.932556	0.936138	0.902231
HDSC03472CG00010	P98160.4	Basement membrane-specific heparan sulfate proteoglycan core protein	4.97e-26	20.33	36.8357	7	8	11	1.27743	1.21452	0.982403	1.11255	1.07995	1.10475	0.987529	1.13626	1.23353	0.89318	1.00567	0.985215	1.08188	0.933838	1.0814	1.26041	1.03995	1	1.14177	1.12769	0.904678	1.16503	1.23616	0.971844	1.03941	1.06898	1.10477	0.942015
HDSC00001CG00430	P51544.1	Arginine kinase	6e-139	29.91	34.3884	1	6	11	1.56677	1.79594	1.07812	1.47481	1.13383	1.29982	0.918827	1.00224	1.29835	1.2927	1.03885	0.890098	1.17084	1.10825	0.763994	0.875928	0.885376	0.58984	0.742013	0.812615	0.896336	1.111	1.3234	1.0854	1.0345	0.921979	1.09442	0.974472
HDSC01207CG00070	P23232.1	Guanine nucleotide-binding protein subunit beta	9.92e-50	18.35	27.9854	2	2	5	1.0494	1.02906	0.969198	1.09739	1.10799	1.23156	0.915678	0.976419	0.929862	0.953545	0.909433	1.08646	1.17684	0.980425	1.04104	0.983903	0.970942	1.00393	1.01592	1.16189	1.23396	1.02229	0.980943	0.964562	1.00358	1.07013	1.1901	1.04336
HDSC00967CG00080	P24733.1	Myosin heavy chain, striated muscle	0	8.51	27.5641	2	5	8	0.795804	0.747104	0.73439	0.928388	0.729971	0.846969	1.55458	1.0243	0.708868	1.16204	1.2346	1.18077	1.31816	1.43331	0.777217	0.745759	0.818112	0.902896	0.961836	0.916003	1.13848	0.865775	0.73391	0.904849	1.02196	0.957527	1.02704	1.37546
HDSC01688CG00030	P10994.1	Actin, alpha skeletal muscle	1.1e-61	19.63	27.2253	1	1	9	0.473823	0.604684	1.38799	1.55457	0.589731	0.506693	0.964317	0.56525	0.682082	1.36211	1.34007	0.562507	0.604157	0.930734	0.392778	0.590783	1.24784	1.17736	0.453313	0.472223	0.828548	0.477284	0.62585	1.33265	1.35733	0.535183	0.527691	0.907866
HDSC02350CG00040	Q27580.2	Adenosylhomocysteinase	0	11.71	26.845	5	5	8	0.987032	1.04743	0.939164	0.97401	1.04454	1.11964	1.14162	0.905502	0.966107	0.912487	0.937854	0.913293	0.942608	0.927357	0.974432	1.03746	0.901727	0.979915	0.973633	1.02834	1.19612	0.955655	1.017	0.917793	0.963926	0.977154	1.0302	1.08837
HDSC05424CG00010	P84173.1	Prohibitin	8.99e-105	20.39	26.0022	3	3	7	0.942063	0.969735	0.776794	0.618242	0.734534	0.829092	0.866734	0.901711	0.895917	0.856636	0.809179	0.723497	0.81454	0.787703	0.800942	0.967479	0.903613	0.797624	0.799516	0.798575	1.02341	0.881572	0.944377	0.845681	0.741682	0.752515	0.814069	0.892617
HDSC00077CG00180	Q9W1G0.2	Probable transaldolase	3e-105	8.67	24.5177	2	2	5	1.06657	1.11643	1.28214	1.07853	1.15429	1.23246	0.76339	0.969795	1.14847	0.86559	1.00652	0.925378	1.09351	0.839653	1.06623	1.17168	0.937681	0.947117	0.918714	1.05236	0.775039	1.0342	1.14553	1.02847	1.01072	0.999461	1.12611	0.792694
HDSC00396CG00010	Q9ULB1.1	Neurexin-1	5.1e-127	4.91	24.1741	5	5	7	1.16197	1.03574	0.973628	1.09874	1.04783	1.05951	0.820687	0.984185	0.932741	0.8964	0.849763	0.870297	0.874062	0.845741	0.946903	1.01803	1.02963	0.981186	0.93748	0.9148	0.902171	1.03102	0.995502	0.966553	0.976562	0.95187	0.949459	0.8562
HDSC02991CG00010	Q7ZVY5.1	Citrate synthase, mitochondrial	0	12.12	21.8959	5	5	6	0.899266	0.824604	0.953302	0.919624	0.902746	0.965548	0.897288	0.869207	0.910554	0.965028	0.979414	0.923528	0.951118	1.01566	0.85661	0.889171	1.02158	0.888783	0.894425	1.09329	1.1005	0.875028	0.874776	0.979969	0.929274	0.9069	1.00332	1.00448
HDSC02736CG00030	P13060.4	Elongation factor 2	0	6.26	21.7103	5	5	7	1.05732	1.15142	0.945945	1.23358	0.961989	1.02491	1.1112	1.05659	0.889966	1.17377	0.960288	0.982359	1.0864	1.17488	1.02564	0.931156	1.00512	0.976078	0.955635	0.940986	1.00462	1.04652	0.990846	1.04161	1.05665	0.966661	1.01743	1.0969
HDSC02556CG00020	Q9BLG0.3	Troponin C	1.37e-50	18.72	21.625	4	4	7	1.09626	0.831463	1.07944	1.03002	1.14894	1.0273	1.91664	1.09653	0.85479	0.973156	0.994918	1.03905	1	1.69656	1.09475	0.882654	0.980597	1.0538	1.04304	1.03071	1.78571	1.09585	0.856302	1.01107	1.02625	1.07701	1.01934	1.79964
HDSC01143CG00010	Q9UBQ7.1	Glyoxylate reductase/hydroxypyruvate reductase	9.36e-105	6.34	21.0288	4	4	6	0.875843	0.871492	0.907565	0.782309	0.875176	1.00554	1.18504	1.053	1.0985	1.07542	1.00077	0.943421	1.02624	1.12468	0.973728	0.932597	0.866277	0.834277	0.907595	0.901193	1.30115	0.967524	0.967531	0.949755	0.872452	0.90873	0.97766	1.20362
HDSC02513CG00020	Q99KI0.1	Aconitate hydratase, mitochondrial	0	5.17	20.6895	3	3	5	1.16613	0.874022	1.04506	1.08526	1.00093	0.999132	0.954226	1.10234	0.968823	0.915117	1.09956	1.09137	1.00936	0.999866	1.00929	0.995099	0.983078	1.05398	1.01342	1.0418	1.1786	1.09259	0.945981	0.981084	1.0796	1.03524	1.01676	1.04423
HDSC03699CG00020	Q8R4C0.1	Calpain-5	7.46e-143	5.51	19.1924	3	3	5	1.02502	0.94143	1.04617	0.978612	0.934515	0.878919	0.688066	0.950907	1.07865	1.00106	0.961546	1.03709	1.08107	0.882376	1.04086	0.962498	1.00538	1.01309	0.932634	0.938121	0.754588	1.0056	0.994191	1.01754	0.984416	0.968079	0.966037	0.77501
HDSC03076CG00040	Q20655.1	14-3-3-like protein 2	7.79e-109	16.47	18.3639	3	3	5	1.00496	1.10298	1.05331	1.02937	1.09612	0.898988	0.856151	1.01615	0.997025	1.03948	1.05996	1.18474	0.913561	0.805857	1.27706	1.21789	0.997747	1.03507	1.42103	0.844089	0.901374	1.09939	1.10596	1.03018	1.04147	1.23396	0.885546	0.854461
HDSC01734CG00140	P84875.1	Carboxypeptidase inhibitor SmCI	2.82e-28	18.78	18.3137	3	3	6	1.05711	0.903342	0.904838	0.842804	0.935312	0.732937	0.651453	1.11149	0.948863	0.963098	0.834213	1.06539	0.79475	0.758849	1.26305	1.04763	1.0046	1.02477	1.14542	0.96695	0.800066	1.14388	0.966612	0.957512	0.900595	1.04871	0.831546	0.736789
HDSC03438CG00040	P27661.2	Histone H2AX	6.06e-79	23.53	18.1791	2	2	5	0.97127	1.18667	1.36051	1.12045	1.06383	1.03365	0.707879	0.969119	1.00504	1.09548	0.994671	1.00754	0.997779	0.603372	0.766168	0.815128	0.88266	0.861988	0.833446	0.717034	0.687984	0.902186	1.00228	1.11288	0.99237	0.968271	0.916154	0.666412
HDSC70621CG00010	Q8NE62.2	Choline dehydrogenase, mitochondrial	5.79e-31	47.67	18.0561	2	2	5	0.878771	1.07117	0.93214	1.15831	0.889073	0.971147	1.07022	1.05049	1.09671	0.775882	1.10923	1.07212	1.0007	0.921632	1.04	0.953262	0.55075	0.596566	1.0345	0.990197	1.2271	0.989755	1.04038	0.752924	0.954703	0.998565	0.987347	1.07298
HDSC00028CG00050	Q2F637.2	14-3-3 protein zeta	1e-89	17.11	17.9031	2	3	8	1.11093	0.976211	1.18522	1.09341	1.23734	1.07073	1.1378	1.12188	1.14009	1.12769	1.13686	1.16295	1.02932	1.4613	1.05463	1.15129	1.01669	1.02561	1.19066	1.08764	1.09984	1.09581	1.08919	1.10987	1.08529	1.19698	1.06256	1.23298
HDSC00292CG00110	P10515.3	Dihydrolipoyllysine-residue acetyltransferase component of pyruvate dehydrogenase complex, mitochondrial	2e-167	16.01	17.7372	3	3	5	0.990638	0.652468	0.661532	0.759175	0.743629	0.893563	1.51241	0.967121	0.926265	0.917696	0.97218	1.07946	1.07405	1.32822	0.819866	0.853155	0.977072	0.945609	0.959289	1.12196	1.33457	0.925875	0.810629	0.8521	0.892321	0.927461	1.02985	1.39173
HDSC00626CG00090	P18101.2	Ubiquitin-60S ribosomal protein L40	5.03e-50	23.38	17.5468	2	2	4	1.088	1.23531	1.10638	1.09019	1.20523	1.19938	1.10443	1.08246	1.04647	1.02988	1.05586	1.10942	1.08259	0.916509	1.08554	1.06938	0.9908	0.999959	1.08514	0.978518	0.850378	1.08533	1.11705	1.04235	1.04867	1.13326	1.08683	0.957104
HDSC03112CG00010	P19039.1	Elongation factor 1-alpha	0	8.52	17.0996	3	3	6	1.00501	0.800376	1.1031	0.918558	0.941848	0.884612	0.938268	1.03873	1.04028	1.15182	1.04101	0.985968	1.05722	1.1671	0.949717	0.979316	1.06444	0.991663	1.01495	1.0068	1.09492	0.997819	0.939992	1.10645	0.983745	0.980922	0.982876	1.06676
HDSC07583CG00010	O75366.3	Advillin	1.55e-58	5.77	16.9579	4	4	5	0.82074	0.920945	1.02535	0.959415	0.985796	0.914455	0.862733	0.923682	0.977033	0.970932	0.952574	0.898121	0.900097	0.953616	0.994389	0.897444	0.891987	1.01257	0.975258	0.803182	0.996755	0.912937	0.931807	0.962757	0.974853	0.953058	0.872578	0.937701
HDSC00225CG00110	P11024.3	NAD(P) transhydrogenase, mitochondrial	0	4.89	16.3868	4	4	5	0.943864	0.935228	0.964377	1.00865	0.938576	0.955509	1.06863	1.0221	1.06617	0.982082	0.836249	0.927214	0.982772	0.907102	0.963517	0.895449	1.09263	1.00963	0.963368	1.0551	1.02262	0.976494	0.965617	1.01303	0.951509	0.943053	0.997793	0.999448
HDSC00204CG00210	O15976.3	Guanine nucleotide-binding protein G(o) subunit alpha	3e-141	4.56	16.2447	3	3	5	0.966335	1.0052	0.893847	0.939342	0.789776	0.836884	0.637875	1.08992	1.02616	0.980173	0.957732	1.01814	1.09245	0.778566	1.04357	1.07085	1.07262	0.984415	1.06269	0.958616	0.768035	1.03327	1.03407	0.982213	0.960496	0.956872	0.962649	0.728159
HDSC00194CG00090	B3A0P5.1	Glycine, glutamate and proline-rich protein	5e-66	21.65	16.2241	2	2	3	1.19704	1.21044	0.813761	1.20308	1.53189	1.13899	1.39218	0.835604	1.11968	0.772486	0.870539	0.989001	0.930577	0.929041	1.08631	1.14059	0.723314	0.853964	1.16368	1.10227	0.962282	1.03965	1.1569	0.769854	0.975862	1.22819	1.05728	1.0945
HDSC00801CG00010	P62258.1	14-3-3 protein epsilon	1.45e-138	15.25	16.1048	2	3	6	0.953714	0.993881	1.11931	1.06272	1.05773	1.16058	1.19528	1.03973	1.11599	1.08173	1.10884	0.823078	0.988401	1.27053	0.956095	1.06003	1.05546	1.03326	1.00834	1.09532	1.31589	0.983178	1.05663	1.0855	1.06827	0.963051	1.08143	1.26057
HDSC03944CG00010	Q0E908.1	Hillarin	1.35e-61	5.69	15.8123	3	3	4	1.15595	1.09189	1.35081	1.42715	1.21749	1.18828	1.30494	1.01353	0.9266	1.29345	1.19699	1.10759	0.839909	0.941599	1.03785	0.981091	1.23642	1.16797	1.13718	0.985265	1.23129	1.06911	0.999862	1.29356	1.26404	1.15409	1.00448	1.15928
HDSC01425CG00040	P43147.1	Virulence metalloprotease	2.69e-89	6.15	15.8067	4	4	5	1.06562	0.954659	0.880465	0.999833	0.930936	1.25703	1.13851	1.20221	1.07066	1.05255	1.14286	1.05461	1.25681	1.39358	1.01188	1.02715	0.886538	1.01548	0.952901	1.24687	0.80289	1.09324	1.01749	0.939852	1.05272	0.979484	1.25357	1.11166
HDSC03616CG00020	Q92122.1	Pyruvate kinase PKM	0	12.97	15.2169	5	5	5	1.16818	1.04403	1.11959	1.11214	1.0717	1.143	1.83684	1.08621	0.905746	1.13585	1.27308	1.07385	0.920969	1.39898	1.06036	0.799686	0.935306	1.15672	0.972444	0.987486	1.15284	1.10491	0.916489	1.06358	1.18065	1.03933	1.01715	1.46289
HDSC08642CG00010	Q27433.1	Mechanosensory protein 2	2.9e-121	23.98	14.7807	4	4	4	1.11485	1.11574	1.11312	1.07607	1.27776	1.16333	1.14764	1.08087	1.27258	1.17937	0.953102	1.04047	0.958579	1.01317	1.11717	1.08887	0.949847	0.937622	0.994305	1.0604	0.659314	1.1043	1.15906	1.08078	0.988933	1.10418	1.06077	0.940042
HDSC03594CG00020	Q9QVP4.1	Myosin regulatory light chain 2, atrial isoform	1.88e-29	29.31	14.6794	4	4	4	1.09399	0.667627	0.954776	0.971706	1.0901	0.95666	1.22191	1.09113	0.881182	1.0822	1.10921	1.1698	1.20512	1.2744	1.08566	0.737041	0.928742	1.03384	1.1777	1.02444	1.4315	1.09026	0.76195	0.988574	1.03825	1.14587	1.06207	1.30927
HDSC04352CG00030	O02649.3	Heat shock protein 60A	0	8.48	13.938	3	3	4	1.37754	1.06444	1.15613	1.1229	1.05106	1.074	1.04868	1.10757	0.969701	0.915038	0.954145	1.13594	0.910449	1.0872	1.16785	1.15709	1.15694	1.14453	1.12186	0.984974	0.834392	1.21765	1.06374	1.07604	1.07386	1.10295	0.989808	0.990092
HDSC02468CG00050	O15975.1	Guanine nucleotide-binding protein G(q) subunit alpha	0	11.15	13.9051	2	2	5	0.93748	0.900127	1.00123	0.850021	0.859461	0.970119	0.76165	0.754835	0.807975	0.80053	0.608718	0.706954	0.733446	0.397999	0.955715	0.954595	1.03334	1.08024	1.11716	1.18111	0.782043	0.882677	0.887565	0.945032	0.846325	0.894526	0.961557	0.647231
HDSC02560CG00040	Q01240.1	60 kDa neurofilament protein	1.2e-51	17.78	13.4392	2	2	3	0.942623	0.827301	1.01046	0.995624	0.959422	1.01342	0.79378	1.1172	0.934404	1.14238	1.02947	1.19559	0.983794	0.96526	1.13639	0.920073	1.10263	1.02248	1.15649	1.01911	1.07798	1.0654	0.893926	1.08515	1.01586	1.10383	1.00544	0.945674
HDSC00377CG00030	A1E295.1	Cathepsin B	3e-103	3.17	13.4083	2	2	4	0.678202	0.776136	0.774871	0.588437	0.869436	0.728409	0.888964	0.727911	1.02812	0.852743	0.707389	1.07234	0.941116	1.02202	0.72769	0.940226	0.733709	0.75245	1.04587	0.736239	1.03202	0.711268	0.914826	0.787108	0.682758	0.99588	0.801921	0.980998
HDSC00282CG00140	P49432.2	Pyruvate dehydrogenase E1 component subunit beta, mitochondrial	9e-147	14.23	12.9429	2	2	3	0.761242	0.595194	0.750686	0.779684	0.733011	0.717373	1.02774	1.02187	1.01543	0.933514	0.879742	0.897507	1.05092	1.57053	0.747563	0.84921	0.816628	0.764657	0.776434	0.89792	0.953252	0.843557	0.819945	0.833609	0.808028	0.802318	0.888738	1.18384
HDSC00113CG00180	Q1HR24.1	40S ribosomal protein S14	1e-89	20.67	12.8912	3	3	3	1.0056	1.06359	0.901905	0.946608	0.924565	0.94739	0.907336	0.999264	1.07088	1.00084	0.98267	0.931127	0.98488	1.09848	0.874944	0.91876	0.72521	0.97391	0.83979	0.773129	0.616828	0.959935	1.01774	0.875984	0.967729	0.898494	0.9018	0.874216
HDSC06472CG00010	Q05187.1	Hemocyte protein-glutamine gamma-glutamyltransferase	3.11e-24	8.82	12.8664	1	1	4	1.1178	1.16282	1.01431	0.980398	1.16577	1.12168	0.782613	0.798372	0.700656	0.817466	0.853105	0.859508	0.76169	0.656298	0.995655	0.898974	0.962637	0.96765	1.04207	0.911177	0.779399	0.970607	0.920818	0.931472	0.933718	1.02245	0.931514	0.739437
HDSC01304CG00020	Q9VEN1.2	Filamin-A	2.09e-21	32.14	12.7644	3	3	4	1.02255	1.02775	1.00799	0.968623	0.998796	0.948394	1.24808	0.907073	0.872438	0.831453	0.836615	0.855846	0.736545	1.21038	0.953455	0.87976	0.843382	0.80971	0.870409	0.801369	1.22986	0.961027	0.926649	0.894275	0.871649	0.908351	0.828769	1.22944
HDSC00122CG00170	P91252.2	Probable glutathione S-transferase 6	3e-42	12.44	12.2825	2	2	4	0.81554	0.729564	0.700211	0.570589	0.59863	0.655414	0.890074	0.817992	0.775803	0.703415	0.649679	0.68742	0.742266	1.04487	0.963153	1.00877	0.820614	0.761675	0.896237	0.778826	1.02754	0.865562	0.838045	0.741413	0.660648	0.727429	0.725502	0.987494
HDSC00036CG00020	P24367.1	Peptidyl-prolyl cis-trans isomerase B	4e-95	20.1	12.0912	3	3	4	0.801548	0.773791	0.839992	1.0211	0.726328	0.749792	0.898519	1.35536	1.83226	1.09854	1.11434	1.34843	1.44568	1.71325	0.897395	1.03443	0.989241	0.971597	1.0033	1.07171	1.01643	1.0181	1.21349	0.975924	1.03568	1.02602	1.08906	1.2094
HDSC02564CG00090	P17790.2	Basigin	1.15e-27	9.04	11.7459	3	3	5	1.11163	1.05967	1.06277	1.04452	1.05906	0.996444	0.735002	0.946151	0.93327	0.995992	1.04418	1.10867	0.981812	0.943487	1.18056	1.1477	0.979697	1.18707	1.05059	1.11934	0.778966	1.07945	1.04688	1.01282	1.09193	1.07277	1.03253	0.819152
HDSC00640CG00020	P02299.4	Histone H3	5.5e-85	8.59	11.7248	2	2	4	0.955571	1.30441	1.2973	0.88162	1.07027	1.19873	1.06043	0.971551	1.22182	1.16864	0.949318	1.07208	1.0435	1.00807	0.938996	1.33164	1.19704	0.952245	0.954604	1.03178	0.892848	0.955373	1.28596	1.22099	0.927728	1.03232	1.09134	0.987115
HDSC01629CG00010	Q05187.1	Hemocyte protein-glutamine gamma-glutamyltransferase	6.55e-81	6.96	11.6413	2	2	3	0.89043	1.37341	1.42219	1.29339	1.11863	0.955391	0.772705	0.949561	1.20931	1.21157	1.18805	0.890216	0.999567	0.865767	0.818757	1.33961	1.27847	1.08383	0.86378	0.958672	0.837223	0.886249	1.30744	1.30408	1.18842	0.957541	0.97121	0.825232
HDSC05562CG00010	Q9TTC6.3	Peptidyl-prolyl cis-trans isomerase A	1.17e-80	23.68	11.6141	2	3	4	1.14694	1.23875	1.03431	1.03516	1.17504	1.13749	0.529676	0.943169	1.01575	0.842129	0.855787	0.881703	0.859432	0.515193	0.79619	0.791812	0.639955	0.687251	0.782332	0.753174	0.830731	0.962099	1.01544	0.838798	0.859398	0.946359	0.916699	0.6252
HDSC08489CG00010	P76536.2	Dye-decolorizing peroxidase YfeX	4.9e-29	13.9	11.5433	2	2	3	0.985605	1.08607	0.976902	0.98576	0.909237	1.06659	1.29951	0.958303	1.13086	0.933446	0.899683	0.979482	0.946935	1.92786	0.911243	0.868515	0.748298	0.815457	0.860408	0.895323	1.49715	0.951717	1.02848	0.886215	0.9003	0.916376	0.969616	1.57484
HDSC00050CG00120	Q7ZVF3.2	Succinate dehydrogenase [ubiquinone] flavoprotein subunit, mitochondrial	0	3.64	11.4314	2	2	3	0.971718	1.1183	1.06688	1.02991	0.968669	1.02298	1.00386	0.997665	1.096	1	1.01539	1.23714	0.960494	1.04008	0.998214	1.1601	1.0747	0.938674	1.0719	0.996332	1.04908	0.989199	1.1248	1.04719	0.994658	1.09257	0.993269	1.031
HDSC00096CG00150	Q24048.2	Sodium/potassium-transporting ATPase subunit beta-2	2e-33	11.45	11.3242	1	1	3	0.914428	1.32117	1.17685	0.976231	0.890144	0.965339	1.08445	0.718918	0.861343	0.740673	0.607561	0.558875	0.684504	0.657892	0.705915	0.842271	0.739585	0.642012	0.678189	0.610974	0.494214	0.779754	1.00826	0.885704	0.741934	0.709069	0.753606	0.74552
HDSC00056CG00180	P30684.1	Guanine nucleotide-binding protein G(s) subunit alpha	1e-43	10	10.9944	1	1	3	1.10429	0.919335	1.00735	0.908732	1.02723	1.07394	1.21295	0.951902	0.853854	0.875376	0.856846	1.04675	0.89165	0.893724	0.665288	0.716819	0.753354	0.648784	0.858107	0.873906	1.06715	0.907161	0.830003	0.878692	0.804787	0.97736	0.946497	1.05794
HDSC03594CG00030	P08051.1	Myosin regulatory light chain, smooth muscle	4.7e-28	21.24	10.9734	2	2	3	1.2718	1.29953	1.31012	1.18429	1.39044	1.47346	1.40937	0.995252	0.98221	0.949689	0.939629	1.0706	1.04154	1.42485	1.0667	1.17507	0.899419	0.860764	1.04567	1.18138	1.46242	1.11125	1.15227	1.05308	0.994893	1.1689	1.23213	1.43221
HDSC01996CG00060	Q6B855.1	Transketolase	2.27e-31	11.8	10.5897	2	2	3	0.822723	0.926705	0.881395	0.803416	0.889371	0.938938	0.883337	1.09371	1.19582	0.92185	0.881039	0.970337	1.17195	1.35736	0.839254	0.966191	0.819953	0.769958	0.829592	0.916514	0.903543	0.918561	1.02957	0.8744	0.818138	0.896433	1.00913	1.04808
HDSC01578CG00090	P50882.2	60S ribosomal protein L9	1.41e-77	7.1	10.5426	2	2	3	0.976746	1.21141	1.09881	0.897851	0.951465	0.918619	0.887318	0.941676	1.10383	1.18856	1.11045	1.0513	0.938373	0.986705	1.03604	0.982551	1.00969	0.938597	0.909809	0.880239	0.892321	0.98482	1.09926	1.09902	0.982301	0.970859	0.91241	0.922115
HDSC00024CG00040	Q01490.1	Peptidyl-prolyl cis-trans isomerase B	1e-46	20.09	9.57045	3	3	3	1.09386	1.20126	1.19282	1.0509	0.633497	1.05651	1.0908	1.05339	1.18296	1.11611	1.05575	0.374713	0.739162	0.783871	1.12249	1.4564	1.3677	1.09184	0.643491	1.01231	0.894912	1.08991	1.28021	1.22554	1.06616	0.550567	0.935991	0.923196
HDSC01927CG00050	Q69BK3.1	Cytochrome b-c1 complex subunit Rieske, mitochondrial	5.38e-107	12.31	9.43457	2	2	3	1.09488	0.917029	0.807308	1.16491	1.19118	0.888302	0.820422	0.955912	0.862099	0.957571	0.987375	1.13913	1.07617	0.948185	1.12352	1.00683	1.04307	1.1463	1.02522	1.24147	1.11483	1.0581	0.928654	0.935984	1.09953	1.11851	1.06865	0.961146
HDSC00225CG00140	P54071.3	Isocitrate dehydrogenase [NADP], mitochondrial	3e-38	27.84	9.40725	2	2	2	0.870741	1.0164	1.03498	1.10973	1.00257	0.979067	1.16887	0.961344	0.988725	0.965085	1.00227	0.950097	1.02161	1.18193	1.00102	0.957203	0.790895	0.872589	0.959666	0.882013	0.959175	0.944369	0.987442	0.930319	0.994864	0.970777	0.960897	1.10333
HDSC00323CG00080	P48148.1	Ras-like GTP-binding protein Rho1	3e-67	21.62	9.31748	1	2	3	0.78356	0.869976	0.763014	0.756808	0.903582	0.782487	0.912647	0.882987	0.840151	0.864907	0.661216	0.65199	1.02626	1.26364	0.730724	0.929014	0.840532	0.710057	0.780039	0.889012	1.18325	0.79909	0.879714	0.822818	0.70936	0.778537	0.899252	1.11985
HDSC00500CG00080	Q5SZK8.2	FRAS1-related extracellular matrix protein 2	0	2.14	9.244	3	3	3	1.04711	0.92373	0.889776	0.939408	0.896736	0.905173	0.98687	0.925692	1.06612	1.10879	1.01786	0.866566	0.956623	1.0021	1.21166	1.03627	1.02302	1.21273	1.12631	1.14238	1.0274	1.06149	1.00871	1.0072	1.05667	0.963205	1.00139	1.00546
HDSC00143CG00040	Q04619.1	Heat shock cognate protein HSP 90-beta	0	3.93	9.20121	2	2	2	1.00469	1.23404	1.5573	1.17956	1.04611	0.983237	1.07998	0.894803	1.06994	1.40246	1.09628	0.819777	0.719499	0.76787	0.751	1.11785	1.16338	1.01017	0.800406	0.702673	0.80211	0.883498	1.14061	1.37438	1.09533	0.888763	0.801803	0.883319
HDSC00233CG00020	P26443.1	Glutamate dehydrogenase 1	3e-151	13.29	9.03226	2	2	2	0.756399	0.87898	0.74349	0.95835	0.720342	0.720018	0.493229	0.907203	1.03989	0.961441	0.782254	0.965048	0.801816	0.469493	0.774241	1.31071	0.945671	0.910756	0.95101	0.78579	0.599972	0.812614	1.07653	0.883534	0.883787	0.8788	0.769208	0.520898
HDSC00881CG00090	P46782.4	40S ribosomal protein S5	1.95e-131	13.59	8.79467	2	2	2	1.04463	1.26363	1.11017	1.14494	1.27576	1.06895	0.698619	1.00596	1.08435	1.03867	1.06376	0.875594	0.754769	0.600817	0.829781	0.817329	0.701621	0.766202	0.85854	0.765603	0.882695	0.960122	1.0551	0.950156	0.991637	1.0033	0.863109	0.727377
HDSC11651CG00010	Q05793.1	Basement membrane-specific heparan sulfate proteoglycan core protein	5.18e-22	13.09	8.77018	2	2	3	1.25141	1.1897	1.12835	1.12393	1.14983	1.26944	1.54045	1.47197	1.03519	1.35161	1.16667	1.06715	1.17858	1.63788	1.24532	1.08931	1.02875	0.996157	1.02626	1	1.45993	1.3229	1.10473	1.16957	1.09559	1.08108	1.14934	1.54609
HDSC00967CG00070	P24733.1	Myosin heavy chain, striated muscle	1.95e-23	17.14	8.70672	1	1	2	1.03854	0.681372	0.999263	1.12385	0.950065	0.821077	0.676069	1.18585	0.915402	0.95513	1.08256	1.13042	1.12683	1.20707	0.804701	0.543264	0.567257	0.780238	0.808818	0.660804	0.626213	1.0097	0.713346	0.84055	0.99555	0.963101	0.869572	0.836451
HDSC01320CG00100	P62924.1	Eukaryotic translation initiation factor 5A	1.31e-61	11.95	8.67904	2	2	3	1.12738	1.04499	1.10709	1.05772	0.956055	1.06305	0.974555	0.792214	0.998145	0.855392	0.895895	0.698786	0.924337	0.982368	1.0443	1.16982	1.05718	1.04918	0.929264	1.03114	1.27325	0.987965	1.07098	1.00655	1.00093	0.861369	1.00617	1.07672
HDSC02063CG00020	Q5EAJ7.1	Major vault protein	0	5.01	8.51871	3	3	3	1.03467	1.32871	1.20662	1.22271	1.21332	1.34858	1.04188	0.960098	1.02005	1.04837	1.00356	1.01074	1.01215	1.0939	0.949915	1.30153	1.10733	1.13505	1.02871	1.07967	0.935508	0.981559	1.21676	1.12077	1.12044	1.08426	1.1468	1.02376
HDSC00247CG00020	O77622.3	T-complex protein 1 subunit zeta	0	5.17	8.33734	2	2	2	0.920711	1.17799	0.969918	0.967631	0.937475	0.905582	0.791714	1.08919	1.22248	1.02377	0.988503	0.966865	1.04952	1.22064	0.717116	0.965251	0.760791	0.824336	0.685915	0.754405	0.884199	0.909006	1.12191	0.918161	0.926823	0.863418	0.90317	0.965516
HDSC01157CG00010	P35951.2	Low-density lipoprotein receptor	3.89e-22	17.14	8.16764	1	1	2	2.1897	1.56083	1.00646	1.51551	1.97929	1.43904	1.69512	4.32816	2.09777	1.0475	1.49268	4.53948	2.97344		3.74122	2.08794	1.53169	2.00403	3.11177	2.93948	1.48765	3.41969	1.91551	1.19522	1.67074	3.21018	2.45065	1.59138
HDSC00614CG00050	Q3T052.1	Inter-alpha-trypsin inhibitor heavy chain H4	4.67e-124	4.6	7.97319	2	2	2	1.04407	1.21042	1.05975	0.743284	0.86675	1.03846	0.78258	0.941203	1.16418	1.0104	0.701109	0.774925	0.941927	0.808471	1.04735	1.34193	1.10138	0.750779	0.868525	0.916725	0.610514	1.01087	1.23884	1.05718	0.731724	0.836733	0.965704	0.733855
HDSC00270CG00150	Q9QUI0.1	Transforming protein RhoA	9e-110	5.61	7.69889	1	1	2	0.881153	1.60124	0.962113	0.940328	0.902097	0.987408	1.05903	0.904901	0.985306	0.997019	0.867025	1.05648	1.10233	1.15275	0.847895	1.01996	0.937049	0.775843	0.879	1.03862	1.19243	0.877983	1.20217	0.965394	0.861065	0.945858	1.04279	1.13474
HDSC02121CG00010	Q6PC69.1	60S ribosomal protein L10a	1.5e-72	14.19	7.37063	2	2	2	1.0677	1.25428	1.24626	1.10523	1.01307	1.06822	1.21037	1.12883	1.23881	1.20242	1.06897	1.01627	1.03702	1.08766	1.08926	1.29962	1.17968	1.0565	1.03537	1.12667	1.18933	1.09526	1.26424	1.20946	1.0769	1.02157	1.0773	1.16245
HDSC00390CG00060	Q9Z2W8.2	Glutamate receptor 4	2e-75	3.2	7.12977	1	1	2	0.745343	0.720325	0.686509	0.776029	0.725074	0.772461	0.604258	0.798895	1.07746	0.767924	0.743692	0.719064	0.762958	0.634725	0.770036	1.15054	0.747533	0.86509	0.842474	1.15002	0.875347	0.771425	0.982776	0.733989	0.794937	0.762204	0.895145	0.704777
HDSC14949CG00010	Q8BYK4.1	Retinol dehydrogenase 12	3.01e-35	6.98	7.08421	2	2	3	0.726283	0.842544	1.25886	1.17715	1.01358	0.746014	1.12636	0.867428	0.761762	0.777914	0.824994	0.798061	0.618364	0.867876	1.13114	0.922465	1.20556	1.41894	1.13812	0.746648	1.49546	0.908285	0.842257	1.08078	1.14036	0.983255	0.703675	1.16323
HDSC01698CG00060	Q04832.1	DNA-binding protein HEXBP	2.46e-37	10.18	6.98306	1	1	2	0.486997	0.4419	0.536497	0.519982	0.479586	0.424026	0.764159	1.10736	1.01841	1.16147	1.20148	1.13166	1.16453	1.78387	0.563432	0.441283	0.431826	0.372596	0.513653	0.436527	0.84686	0.719262	0.633864	0.70993	0.698019	0.708298	0.675028	1.13163
HDSC00323CG00060	P01122.1	Ras-like GTP-binding protein RHO	4e-89	10.53	6.94713	1	2	2	0.875282	1.11259	0.928436	1.05307	1.22498	1.3843	2.12278	0.900828	1.07168	0.85273	0.921215	1.01064	1.0854	1.47717	0.857617	1.10823	0.875619	0.929841	1.02057	1.22347	1.4886	0.877909	1.0975	0.885595	0.968043	1.0854	1.23106	1.69618
HDSC01204CG00030	H9BW96.1	Ras-related protein rab7	1.79e-126	6.09	6.83883	1	1	2	0.782302	0.912796	0.82548	0.841898	1.0252	0.839785	1.27201	0.873204	0.943109	0.804135	0.724637	0.98079	1.01981	0.869687	0.884319	0.83918	0.849213	0.680604	0.935843	0.998332	0.891298	0.846608	0.898362	0.826276	0.749047	0.980611	0.952643	1.011
HDSC15959CG00010	Q23551.3	Twitchin	2.06e-28	4.44	6.67638	1	1	2	1.33066	1.10705	1.38728	1.38502	1.38087	1.19312	3.12293	1.12141	0.947196	1.18846	1.31886	1.34949	1.02062	1.51784	1.23609	0.9339	1.21993	1.24786	1.24019	1.04361	2.64528	1.22938	0.996048	1.26522	1.31725	1.32352	1.08578	2.42868
HDSC00119CG00050	P05945.2	Myosin catalytic light chain LC-1, mantle muscle	7e-45	14.29	6.41201	2	2	2	1.07128	1.08778	1.02737	1.23355	1.09945	1.40263	1.55923	1.02345	1.01308	0.902317	1.01597	0.852609	1.20561	1.00063	1.20693	1.11886	1.05067	1.21397	1.12427	1.37575	1.4428	1.10055	1.07324	0.993453	1.15449	1.02544	1.328	1.33422
HDSC00282CG00160	Q8VEM8.1	Phosphate carrier protein, mitochondrial	1e-179	7.47	6.36284	2	2	2	0.823718	1.08872	0.913622	0.864094	0.873174	0.749269	0.863326	0.917637	0.946217	1.02274	0.915531	0.837729	0.88173	1.01716	1.04175	1.00647	1.1288	0.931711	0.919958	0.901943	1.11676	0.927702	1.0138	1.02172	0.903778	0.876953	0.844314	0.999081
HDSC00019CG00100	Q5RFH3.1	Thioredoxin, mitochondrial	5e-82	12.5	6.12482	2	2	2	0.873449	0.72353	0.797959	0.882536	0.777424	0.768103	0.644208	1.05728	1.00669	0.951064	1.0044	1.0318	0.911772	0.904527	1.06287	0.948212	0.987155	0.959613	1.04365	0.937686	1.02784	0.997866	0.892812	0.912059	0.948849	0.950958	0.87252	0.858858
HDSC51591CG00010	O42305.1	Flotillin-2	6.33e-27	10.84	5.9395	2	2	2	0.902617	0.917323	0.8945	1.01085	1.1097	1.10526	1.28484	1.03037	0.998643	1.1737	1.05727	1.14518	1.10443	1.33552	1.10952	1.14097	1.29612	1.16531	1.20885	1.16267	1.63665	1.01417	1.01898	1.12144	1.07781	1.15458	1.12412	1.419
HDSC06169CG00020	Q5ZJ23.1	Argininosuccinate synthase	9.89e-54	7.73	5.80567	1	1	1	0.817042	1.11374	1.01378	0.945363	1.06127	1.14475	1.3412	0.857306	1.01479	0.861646	0.776915	1.01518	0.92678	1.33671	0.789591	1.17163	0.953501	0.971921	1.06933	1.14239	1.15698	0.821313	1.10005	0.942975	0.898066	1.04859	1.0713	1.2783
HDSC01995CG00070	P05765.1	40S ribosomal protein S21	6.25e-41	18.52	5.69696	1	1	2	1.15391	1.06252	1.08538	1.14739	1.01217	0.904426	0.787538	0.983281	0.948622	0.949748	0.959717	0.945221	0.936609	0.748303	1.16391	1.15294	0.975909	1.11204	1.01266	0.982403	0.65067	1.10037	1.05469	1.00368	1.07305	0.990018	0.941146	0.728837
HDSC01514CG00070	P21914.2	Succinate dehydrogenase [ubiquinone] iron-sulfur subunit, mitochondrial	7.41e-43	6.5	5.25496	1	1	2	0.937883	1.03652	1.03951	0.95329	1.07844	1.12759	1.18141	1.01267	1.2551	1.05843	1.11162	1.15584	1.12283	0.982546	1.07272	1.09766	0.987109	1.0896	1.21023	1.12736	1.13956	1.00776	1.12976	1.02835	1.0515	1.14817	1.12593	1.10117
HDSC24783CG00010	Q9DG68.1	60S acidic ribosomal protein P0	8.45e-89	14.19	4.94706	1	1	1	0.854655	1.06671	0.613799	0.741072	0.873857	0.920358	0.818715	0.791913	1.01168	0.990006	0.876607	0.793505	0.913787	0.947094	0.985902	1.24399	1.16458	0.990666	0.94316	0.934159	0.932154	0.87749	1.10746	0.922796	0.869448	0.870174	0.922768	0.899321
HDSC00553CG00030	P08991.1	Histone H2A.V	4.72e-60	8.33	4.86004	1	1	1	0.738197	1.10102	1.12488	1.53859	0.944787	0.827304	0.826884	0.975396	1.65097	1.73722	1.17812	1.45979	1.43422	1.29703	0.845459	0.872008	1.13925	1.01678	0.84686	0.885806	0.880119	0.853017	1.208	1.33378	1.2445	1.08381	1.04911	1.00134
HDSC04942CG00040	Q20616.1	Peroxidase skpo-1	4.29e-28	4.5	4.56868	1	1	1	0.864094	0.945244	0.890301	1.17924	0.811013	0.876312	1.03313	0.660122	0.805114	0.860406	1.11888	0.760938	0.914993	0.876898	0.723871	0.898559	0.981538	1.20046	0.800424	1.06796	1.08523	0.749362	0.882973	0.910748	1.1662	0.790792	0.953089	0.998422
HDSC00474CG00020	P31937.2	3-hydroxyisobutyrate dehydrogenase, mitochondrial	2.73e-109	5.49	4.33884	1	1	1	0.864812	0.76716	0.862039	0.882514	0.879044	0.850756	0.996521	0.814329	0.798168	0.930756	0.959928	0.763288	0.983988	1.03512	0.769542	0.825751	0.92009	0.921906	0.761008	0.820654	1.18406	0.816228	0.797026	0.904295	0.92145	0.801114	0.885133	1.0719
HDSC19315CG00010	Q8CIZ7.1	Dihydrolipoyl dehydrogenase, mitochondrial	1.66e-48	13.21	4.30463	1	1	2	0.809967	0.796828	0.697765	0.840247	0.856703	0.834259	1.26154	1.00274	1.00295	0.704697	0.757761	0.699571	0.534577	0.338079	0.99629	0.94119	0.731299	0.889422	0.939408	0.875857	0.760648	0.936332	0.913656	0.711254	0.829143	0.831894	0.748231	0.786754
HDSC01544CG00040	Q569R5.1	Enolase-phosphatase E1	5.82e-57	7.34	3.92289	1	1	1	1.18538	0.780361	1.07851	0.960955	0.985423	0.981539	0.877108	1.19603	1.0893	1.27161	1.03332	1.29752	1.1343	0.970596	0.945717	0.914984	0.945689	0.772622	0.988955	1.0359	0.660112	1.10905	0.928215	1.0986	0.922299	1.09063	1.05058	0.835938
HDSC01412CG00030	P67883.2	60S ribosomal protein L30	1.79e-66	13.79	3.89787	1	1	1	0.950748	0.686024	1.26906	0.945543	0.951276	0.786274	0.501747	1.17518	1.0237	1.3339	1.22326	1.05603	1.19827	1.0176	0.841311	1.1178	1.01206	0.972225	1.02896	0.958317	1.04172	0.989079	0.94251	1.20501	1.04701	1.01209	0.980954	0.853691
HDSC01323CG00020	Q6GNR9.1	Dolichyl-diphosphooligosaccharide--protein glycosyltransferase 48 kDa subunit	0	5.01	3.81858	1	1	1	1.85545	1.90386	1.81352	2.26475	1.58331	1.40165	1.75433	0.881735	1.01565	0.971628	1.13715	0.926161	1.05458	1.22041	0.748917	0.905732	0.970163	1.18232	0.760428	0.74835	0.788365	1.16203	1.27508	1.25177	1.52807	1.08997	1.06819	1.25437
HDSC00256CG00050	P28491.3	Calreticulin	0	3.67	3.80242	1	1	1	0.937048	1.11975	1.12341	0.93265	0.981719	1.21263	1.40341	0.962824	1.0676	1.18624	0.966403	1.04355	1.26625	1.42684	1.10611	1.04111	1.20807	0.991563	1.08482	1.23294	1.41074	1.00199	1.07615	1.17257	0.963539	1.0367	1.23727	1.41366
HDSC34087CG00010	A7E3W2.1	Galectin-3-binding protein	1.66e-24	8.7	3.79745	1	1	1	0.811546	0.945826	0.935391	0.823163	0.835653	0.899064	0.897527	0.794133	1.1687	0.874189	0.724563	0.959721	0.879689	0.643309	0.720336	0.797066	0.695032	0.590638	0.635591	0.742881	0.480929	0.775338	0.97053	0.834871	0.712788	0.810322	0.840545	0.673922
HDSC00249CG00140	Q5ZM14.1	Na(+)/H(+) exchange regulatory cofactor NHE-RF1	6e-30	6.63	3.74496	1	1	1	0.976497	1.00865	1.0138	1.04166	0.939236	1.06143	1.06756	0.915277	1.00026	0.95219	1.01516	0.961225	0.99833	1.07654	0.901297	1.19056	1.06068	1.06331	1.06886	1.03256	1.02434	0.931024	1.06649	1.00889	1.04004	0.989774	1.03077	1.05615
HDSC50910CG00010	O61492.3	Flotillin-2	2.88e-21	24.24	3.64495	1	1	1	1.10406	1.12117	1.32747	1.20487	1.247	1.41869	0.927311	0.950775	0.892193	1.07343	1.25692	1.01593	1.02674	1.06857	1.02314	1.0901	1.08203	1.27275	1.07618	1.18898	0.977535	1.02599	1.03449	1.16098	1.24484	1.11304	1.21147	0.991139
HDSC00903CG00060	Q91WV7.1	Neutral and basic amino acid transport protein rBAT	2.73e-57	3.12	3.41801	1	1	1	0.783608	1.2287	0.93501	0.91457	0.796006	0.978735	1.0054	0.922901	1.28259	1.17987	1.01323	1.16797	1.31613	1.21016	0.888093	1.07468	0.878019	1.40886	0.813242	0.97186	1.03897	0.864867	1.19532	0.997634	1.11222	0.92574	1.08891	1.08484
HDSC00829CG00030	A2ARA8.1	Integrin alpha-8	1.89e-50	2.08	3.27255	1	1	1	0.81766	0.815325	0.825628	0.867689	0.729958	0.77895	1.13422	0.904049	0.953014	0.88333	0.854228	0.887111	0.881992	1.25159	0.912956	0.914153	0.84558	0.814461	0.853959	0.852471	0.915739	0.878222	0.894164	0.851512	0.845459	0.823676	0.837804	1.10052
HDSC01846CG00040	Q9VW26.1	Ornithine aminotransferase, mitochondrial	6.62e-168	3.93	3.20224	1	1	1	1.11266	1.39521	1.18636	1.09122	1.0661	1.1146	1.21494	0.895364	1.16523	0.967468	1.08823	0.978751	1.06489	0.926593	1	1.39526	1.17027	1.11179	1.19575	1.33532	1.40738	1.00267	1.31857	1.10803	1.09708	1.0802	1.1716	1.18297
HDSC00210CG00200	Q24799.1	Myophilin	9e-38	9.62	3.18302	1	1	1	0.637922	0.756494	0.627393	0.971487	1.17643	0.896046	1.0557	1.02622	1.17895	0.58112	0.765885	0.827569	0.795515	1.35365	0.715747	0.949748	0.767339	0.824023	1.22395	0.888383	1.23498	0.793296	0.961732	0.658617	0.853798	1.07598	0.859981	1.21478
HDSC04077CG00010	P30153.4	Serine/threonine-protein phosphatase 2A 65 kDa regulatory subunit A alpha isoform	6.29e-99	2.36	3.17225	1	1	1	0.978047	0.964886	1.09623	0.920714	0.824458	1.01486	0.529733	0.932522	1.31398	1.06688	1.02857	0.901583	1.23583	1.12815	1.08691	1.19641	0.962863	0.912092	0.909915	1.04327	0.84167	0.999159	1.15842	1.04199	0.953791	0.878652	1.09799	0.833185
HDSC15912CG00040	Q92626.2	Peroxidasin homolog	3.39e-27	4.97	3.12399	1	1	1	0.671349	0.823157	0.88048	1.14249	0.727572	0.980168	0.535143	0.672596	0.704038	0.826013	1.04973	0.69203	0.869037	0.543327	0.635094	0.727075	0.855827	1.08185	0.741045	0.807943	0.445214	0.65968	0.751424	0.854107	1.09136	0.720215	0.885716	0.507894
HDSC04299CG00020	P00125.2	Cytochrome c1, heme protein, mitochondrial	1.88e-62	8.84	3.11427	1	1	1	0.98397	0.884116	0.899021	0.993328	0.856635	0.886269	0.944301	0.789428	0.997527	0.954496	0.907501	0.96701	1.08413	2.03936	1.02707	1.08813	0.966801	1.10636	1.10858	1.04714	1.06234	0.933491	0.989925	0.940106	1.0024	0.977407	1.00585	1.34867
HDSC02871CG00020	Q9CQ69.3	Cytochrome b-c1 complex subunit 8	4.01e-29	11.11	3.07611	1	1	1	1.04753	1.05928	0.902116	0.920831	1.05047	0.927013	1.05137	1.21712	0.890642	1.18423	1.33788	1.10138	1.03872	1.71941	1.13235	1.26489	1.07264	1.00739	1.13347	0.97181	1.08361	1.13234	1.0716	1.05299	1.0887	1.09511	0.979181	1.2848
HDSC02846CG00070	P23198.2	Chromobox protein homolog 3	3.95e-65	8.6	3.00376	1	1	1	0.993823	0.921256	0.955634	0.84817	0.811968	0.935349	0.898907	1.00532	1.04538	1.23766	1.05779	1.11703	1.03238	1.16882	0.961495	0.922068	1.06378	0.987416	0.968419	0.961446	0.953444	0.98688	0.9629	1.08569	0.96446	0.965807	0.976391	1.00706
HDSC01220CG00010	Q3ZC55.1	Alpha-actinin-2	1.52e-46	6.11	2.97995	1	1	1	0.860746	0.891635	1.01582	0.932261	0.910184	0.915341	1.16996	0.814961	0.909054	1.01181	0.942536	0.934337	0.739359	1.09834	1.04425	0.747585	1.06567	1.06563	1.00515	0.959534	1.25951	0.906652	0.849424	1.0311	0.980143	0.949889	0.871411	1.17593
HDSC04253CG00020	P41976.1	Superoxide dismutase [Mn], mitochondrial	2.84e-106	5	2.9454	1	1	1	1.01608	1.21777	0.907661	1.21916	1.11893	1.07756	0.643017	0.930857	0.914854	0.843334	0.963921	0.820385	0.914932	0.671072	0.994586	0.985143	1.072	0.973013	0.936298	0.965791	1.13752	0.980509	1.03926	0.940998	1.05203	0.958537	0.986096	0.817204
HDSC02775CG00050	P26041.3	Moesin	2.64e-21	4.27	2.53845	1	1	1	1.20988	1.19885	1.43258	1.14519	1.1527	1.10667	0.911264	1.04508	1.00991	1.24587	0.946508	0.931533	0.815265	0.89668	1.04689	1.11119	1.18439	0.988454	0.926218	0.902239	0.88104	1.10062	1.10665	1.28761	1.02672	1.00349	0.941392	0.896328
HDSC07701CG00010	Q6RUV5.1	Ras-related C3 botulinum toxin substrate 1	3.25e-62	6.78	2.48364	1	1	1	1.16831	1.06354	1.0564	1.11684	1.22017	1.20867	0.908612	0.923752	1.29494	1.05729	0.884532	0.944902	1.09749	1.18634	1.08398	1.23274	1.26627	1.14558	1.17662	1.27079	1.35504	1.05868	1.19707	1.12665	1.04899	1.1139	1.19232	1.15
HDSC00118CG00030	Q8N0N9.1	Opine dehydrogenase	1e-158	2.99	2.47382	1	1	1	0.899022	0.656624	0.74651	0.827558	0.955196	0.71031	0.591879	1.24817	0.986534	1.0207	1.10894	1.0795	0.79015	0.64433	1.18501	0.952522	0.976328	1.22246	1.13936	0.806086	0.590863	1.11073	0.865226	0.914512	1.05299	1.05802	0.768849	0.609024
HDSC00789CG00060	Q8ISN9.1	40S ribosomal protein S25	8.22e-30	7.63	2.47106	1	1	1	1.00315	1.09455	1.11853	1.02833	0.942571	0.905414	0.770504	1.08219	1.18998	1.24983	1.03604	1.06127	1.07873	0.849321	1.20402	1.22226	1.17751	1.10007	1.13862	1.04052	0.858269	1.09645	1.16893	1.18196	1.05481	1.04749	1.00822	0.826031
HDSC03663CG00030	Q75WF2.1	Plancitoxin-1	2.24e-88	2.89	2.44517	1	1	1	0.630383	0.837087	0.781701	0.669022	0.641525	0.72876	0.596716	0.734383	0.811014	0.878958	0.777145	0.70291	0.847369	0.747226	0.750267	0.829771	0.750501	0.833486	0.739914	0.78119	0.645303	0.705011	0.825957	0.80372	0.759884	0.694783	0.785773	0.663082
