# Supplementary material for: Physiological responses of the abalone Haliotis discus hannai to daily and seasonal temperature variations
Source: Sci Rep. 2019 May 29;9:8019. doi: 10.1038/s41598-019-44526-3 (PMC6541628; doi:10.1038/s41598-019-44526-3)
Supplement: Supplementary file 3 — Supplementary Table S2 [file 41598_2019_44526_MOESM3_ESM.xlsx]

## Sheet: Sheet1
Table S2. List of differentially expressed proteins identified and quantified by LC-MS/MS analyses using an 8-plex iTRAQ approach.
Accession	Description	Sequence ID	Regulation	T1/T0	T2/T0	T3/T0	T4/T0	T5/T0	T6/T0	T7/T0
HDSC00114CG00050	Non-neuronal cytoplasmic intermediate filament protein	P22488.2	UP	0.904211	1.246	2.63291	1.19857	1.20709	1.05418	0.849411
HDSC00256CG00050	Calreticulin	P28491.3	UP	1.00199	1.07615	1.17257	0.963539	1.0367	1.23727	1.41366
HDSC00454CG00080	Tubulin alpha-1 chain	P18258.1	UP	1.22588	1.22738	1.55167	1.30892	1.28129	1.13952	0.836943
HDSC00526CG00040	Muscle-specific protein 20	P14318.2	UP	1.44877	1.2521	1.3549	1.47995	1.27574	0.868648	0.848783
HDSC00640CG00020	Histone H3	P02299.4	UP	0.955373	1.28596	1.22099	0.927728	1.03232	1.09134	0.987115
HDSC00791CG00060	Paramyosin	O96064.1	UP	1.42978	0.966783	1.14942	1.34366	1.26345	1.10203	1.32772
HDSC01152CG00060	Basement membrane-specific heparan sulfate proteoglycan core protein	Q05793.1	UP	1.29649	1.12564	1.16283	1.21392	1.00974	1.35686	1.1118
HDSC01173CG00020	Actin-1	P0DM41.1	UP	1.11552	0.944399	1.04351	0.982317	1.00936	1.09394	1.21619
HDSC01193CG00020	Glyceraldehyde-3-phosphate dehydrogenase 2	Q96UF2.1	UP	1.04339	0.985742	0.882713	0.943456	1.00267	1.03579	1.3413
HDSC01425CG00040	Virulence metalloprotease	P43147.1	UP	1.09324	1.01749	0.939852	1.05272	0.979484	1.25357	1.11166
HDSC01860CG00060	Tubulin alpha-1C chain	P68365.1	UP	1.08064	1.30716	1.96478	1.4793	1.15253	1.05597	0.880495
HDSC01933CG00010	Actin, cytoplasmic 3	P53486.1	UP	1.09379	0.919388	1.01441	1.002	1.01987	1.02433	1.26812
HDSC02121CG00010	60S ribosomal protein L10a	Q6PC69.1	UP	1.09526	1.26424	1.20946	1.0769	1.02157	1.0773	1.16245
HDSC02556CG00020	Troponin C	Q9BLG0.3	UP	1.09585	0.856302	1.01107	1.02625	1.07701	1.01934	1.79964
HDSC02905CG00040	Myosin heavy chain, striated muscle	P24733.1	UP	1.44215	1.08755	1.50447	1.62728	1.36398	1.16026	1.20296
HDSC03594CG00030	Myosin regulatory light chain, smooth muscle	P08051.1	UP	1.11125	1.15227	1.05308	0.994893	1.1689	1.23213	1.43221
HDSC04337CG00030	Muscle LIM protein Mlp84B	Q24400.1	UP	1.5464	1.07889	1.79689	1.88153	1.58998	1.17101	1.86055
HDSC15959CG00010	Twitchin	Q23551.3	UP	1.22938	0.996048	1.26522	1.31725	1.32352	1.08578	2.42868
HDSC23792CG00010	Filamin-A	P21333.4	UP	1.14181	1.04813	1.13437	1.14344	1.0982	1.00635	1.25159
HDSC50910CG00010	Flotillin-2	O61492.3	UP	1.02599	1.03449	1.16098	1.24484	1.11304	1.21147	0.991139
HDSC00118CG00030	Opine dehydrogenase	Q8N0N9.1	DOWN	1.11073	0.865226	0.914512	1.05299	1.05802	0.768849	0.609024
HDSC00122CG00170	Probable glutathione S-transferase 6	P91252.2	DOWN	0.865562	0.838045	0.741413	0.660648	0.727429	0.725502	0.987494
HDSC00233CG00020	Glutamate dehydrogenase 1	P26443.1	DOWN	0.812614	1.07653	0.883534	0.883787	0.8788	0.769208	0.520898
HDSC00282CG00140	Pyruvate dehydrogenase E1 component subunit beta, mitochondrial	P49432.2	DOWN	0.843557	0.819945	0.833609	0.808028	0.802318	0.888738	1.18384
HDSC00323CG00080	Ras-like GTP-binding protein Rho1	P48148.1	DOWN	0.79909	0.879714	0.822818	0.70936	0.778537	0.899252	1.11985
HDSC00377CG00030	Cathepsin B	A1E295.1	DOWN	0.711268	0.914826	0.787108	0.682758	0.99588	0.801921	0.980998
HDSC00390CG00060	Glutamate receptor 4	Q9Z2W8.2	DOWN	0.771425	0.982776	0.733989	0.794937	0.762204	0.895145	0.704777
HDSC00474CG00020	3-hydroxyisobutyrate dehydrogenase, mitochondrial	P31937.2	DOWN	0.816228	0.797026	0.904295	0.92145	0.801114	0.885133	1.0719
HDSC00614CG00050	Inter-alpha-trypsin inhibitor heavy chain H4	Q3T052.1	DOWN	1.01087	1.23884	1.05718	0.731724	0.836733	0.965704	0.733855
HDSC01204CG00030	Ras-related protein rab7	H9BW96.1	DOWN	0.846608	0.898362	0.826276	0.749047	0.980611	0.952643	1.011
HDSC01534CG00010	Tubulin beta chain	P41387.1	DOWN	0.850155	0.830991	0.729999	0.770316	0.836557	0.840016	1.13955
HDSC01688CG00030	Actin, alpha skeletal muscle	P10994.1	DOWN	0.477284	0.62585	1.33265	1.35733	0.535183	0.527691	0.907866
HDSC03663CG00030	Plancitoxin-1	Q75WF2.1	DOWN	0.705011	0.825957	0.80372	0.759884	0.694783	0.785773	0.663082
HDSC05236CG00010	Endoplasmic reticulum chaperone BiP	Q90593.1	DOWN	0.943648	0.976284	0.935737	0.900542	0.943295	0.904581	0.736679
HDSC05424CG00010	Prohibitin	P84173.1	DOWN	0.881572	0.944377	0.845681	0.741682	0.752515	0.814069	0.892617
HDSC05424CG00020	Melanotransferrin	P08582.2	DOWN	0.844577	1.12707	0.814755	0.856963	0.882992	0.909744	0.803278
HDSC06169CG00020	Argininosuccinate synthase	Q5ZJ23.1	DOWN	0.821313	1.10005	0.942975	0.898066	1.04859	1.0713	1.2783
HDSC15912CG00040	Peroxidasin homolog	Q92626.2	DOWN	0.65968	0.751424	0.854107	1.09136	0.720215	0.885716	0.507894
HDSC19315CG00010	Dihydrolipoyl dehydrogenase, mitochondrial	Q8CIZ7.1	DOWN	0.936332	0.913656	0.711254	0.829143	0.831894	0.748231	0.786754
HDSC34087CG00010	Galectin-3-binding protein	A7E3W2.1	DOWN	0.775338	0.97053	0.834871	0.712788	0.810322	0.840545	0.673922
