# Supplementary material for: Physiological responses of the abalone Haliotis discus hannai to daily and seasonal temperature variations
Source: Sci Rep. 2019 May 29;9:8019. doi: 10.1038/s41598-019-44526-3 (PMC6541628; doi:10.1038/s41598-019-44526-3)
Supplement: Supplementary file 4 — Supplementary Table S3 [file 41598_2019_44526_MOESM4_ESM.xlsx]

## Sheet: Hochberg
Table S3. The pathways associated with significantly changed proteins with Benjamini–Hochberg corrected P values generated by KOBAS. Databases: KEGG PATHWAY; statistical test method: hypergeometric test/Fisher’s exact test; FDR correction method: Benjamini and Hochberg. aP values are corrected for multiple comparisons using the Benjamini–Hochberg method (P < 0.05).
Term	Database	ID	Input number	Background number	P Value	Corrected P Valuea
Up-regulation
Phagosome	KEGG PATHWAY	lgi04145	5	162	2.26279e-07	2.03651e-06
ECM-receptor interaction	KEGG PATHWAY	lgi04512	1	30	0.0257002	0.101567
Glycolysis / Gluconeogenesis	KEGG PATHWAY	lgi00010	1	40	0.0338558	0.101567
Biosynthesis of amino acids	KEGG PATHWAY	lgi01230	1	74	0.0611026	0.112828
Phosphatidylinositol signaling system	KEGG PATHWAY	lgi04070	1	76	0.0626824	0.112828
Carbon metabolism	KEGG PATHWAY	lgi01200	1	108	0.0876184	0.115742
Ribosome	KEGG PATHWAY	lgi03010	1	119	0.0960436	0.115742
Protein processing in endoplasmic reticulum	KEGG PATHWAY	lgi04141	1	128	0.102882	0.115742
Metabolic pathways	KEGG PATHWAY	lgi01100	1	1166	0.633698	0.633698
Down-regulation
Carbon metabolism	KEGG PATHWAY	lgi01200	3	108	0.00010573	0.00169585
Arginine biosynthesis	KEGG PATHWAY	lgi00220	2	20	0.000152933	0.00169585
Metabolic pathways	KEGG PATHWAY	lgi01100	6	1166	0.000297937	0.00169585
Phagosome	KEGG PATHWAY	lgi04145	3	162	0.00034043	0.00169585
Citrate cycle (TCA cycle)	KEGG PATHWAY	lgi00020	2	31	0.000347632	0.00169585
Alanine, aspartate and glutamate metabolism	KEGG PATHWAY	lgi00250	2	33	0.00039135	0.00169585
Pyruvate metabolism	KEGG PATHWAY	lgi00620	2	37	0.0004864	0.00180663
Glycolysis / Gluconeogenesis	KEGG PATHWAY	lgi00010	2	40	0.000564317	0.00183403
Valine, leucine and isoleucine degradation	KEGG PATHWAY	lgi00280	2	46	0.000737086	0.00212936
Lysosome	KEGG PATHWAY	lgi04142	2	166	0.0086308	0.020634
Endocytosis	KEGG PATHWAY	lgi04144	2	167	0.00872979	0.020634
Nitrogen metabolism	KEGG PATHWAY	lgi00910	1	18	0.0158271	0.034292
Protein export	KEGG PATHWAY	lgi03060	1	21	0.0183042	0.0366084
Propanoate metabolism	KEGG PATHWAY	lgi00640	1	29	0.024881	0.0462076
Glyoxylate and dicarboxylate metabolism	KEGG PATHWAY	lgi00630	1	34	0.0289703	0.0502151
Glycine, serine and threonine metabolism	KEGG PATHWAY	lgi00260	1	40	0.0338558	0.0524187
TGF-beta signaling pathway	KEGG PATHWAY	lgi04350	1	41	0.0346678	0.0524187
Drug metabolism - cytochrome P450	KEGG PATHWAY	lgi00982	1	43	0.0362899	0.0524187
Metabolism of xenobiotics by cytochrome P450	KEGG PATHWAY	lgi00980	1	47	0.0395262	0.0534826
Arachidonic acid metabolism	KEGG PATHWAY	lgi00590	1	49	0.0411404	0.0534826
Wnt signaling pathway	KEGG PATHWAY	lgi04310	1	67	0.0555534	0.065654
Glutathione metabolism	KEGG PATHWAY	lgi00480	1	67	0.0555534	0.065654
Biosynthesis of amino acids	KEGG PATHWAY	lgi01230	1	74	0.0611026	0.0690725
mTOR signaling pathway	KEGG PATHWAY	lgi04150	1	101	0.0822181	0.0890696
Protein processing in endoplasmic reticulum	KEGG PATHWAY	lgi04141	1	128	0.102882	0.106997
Neuroactive ligand-receptor interaction	KEGG PATHWAY	lgi04080	1	164	0.129747	0.129747
